# Supplementary material for: Polymorphonuclear Cell Functional Impairment in Relapsing Remitting Multiple Sclerosis Patients: Preliminary Data
Source: PLoS One. 2015 Jun 29;10(6):e0131557. doi: 10.1371/journal.pone.0131557 (PMC4488035; doi:10.1371/journal.pone.0131557)
Supplement: S1 Table — Table reporting demographic information, PMN intracellular killing activity, PMN oxidative burst, PMN apoptosis and PMN proinflammatory cytokine release. (CSV) [file pone.0131557.s001.csv]

MS patients		demographic						killing activity (survival idex)			ROS % positive cells (MFI)				apoptosis (%)			Cytokine (pg/ml) with k. pneumoniae (30; 60; 90; 180')					Cytokine (pg/ml) with C. albicans (30; 60; 90; 180')
patients code	age (years)	sex (years)	disease duration (years)	therapy	infections	EDSS		Kleblseilla pneumoniae (30'; 60'; 90')	Candida albicans (30'; 60'; 90')		Kleblseilla pneumoniae	Candida albicans	PMA		untreated	Kleblseilla pneumoniae		IL-8	IL-1b	TNF-a			IL-8	IL-1b	TNF-a
1	47	M	5	interferon	no	1,5		2,2;2;2	1.96; 1.61, 1.63; 1.53		-	-	-		-	-		4356; 5656; 8196	115; 158; 201	114; 180; 380			-	-	-
2	30	F	2	interferon	no	2		2; 2; 2	2; 2; 2,2		-	-	-		-	-		2696; 5836; 9096	111; 254; 323	55; 183; 327			-	-	-
3	27	F	6	natalizumab	yes	2,5		1.80; 2; 2	1.84; 1.83, 1.83; 1.85, 1.93		-	-	-		-	-		5396; 7496; 9516; 13322	71; 134; 175; 420	123; 192; 339; 949			-	-	-
4	56	M	33	natalizumab	yes	5		1.82; 2; 2	2; 2, 2, 1.79; 2		-	-	-		-	-		3896; 7396; 9756	74; 153; 254	61; 149; 301			-	-	-
5	49	F	7	natalizumab	yes	5		2; 2; 2	1.84; 1.70, 1.83, 1.67; 1.83		-	-	-		-	-		2796; 5976; 8636	148; 198; 313	39; 163; 270			-	-	-
6	36	M	4	no	no	2,5		1.42; 2; 2	1.62, 1.37; 1.65, 1.55; 1.65, 1.73		-	-	-		-	-		5896; 3136; 8536	119; 236; 217	133; 162; 306			-	-	-
7	51	M	11	glatiramer acetate	no	4,5		2; 2; 2	2; 2, 2; 2		-	-	-		-	-		7996; 10676; 14276	76; 152; 221	81; 210; 330			-	-	-
8	41	F	4	glatiramer acetate	no	6		1.58; 2; 2	2; 2; 2		-	-	-		-	-		4040; 5490; 8007	21; 70; 109	22; 47; 73			-	-	-
9	32	F	4	natalizumab	yes	1,5		2; 2; 2	1.73; 1.70, 1.67; 1.78		-	-	-		-	-		2190; 5990; 7157	11; 125; 197	n.d.; n.d.; n.d.			-	-	-
10	45	M	10	no	yes	2		1.38; 1.91; 2	1.68, 1.67; 1.55, 1.70, 1.68; 1.75, 1.73		-	-	-		-	-		2807; 5440; 6557; 7868	9; 50; 175; 245	n.d.; 35; 84; 151			-	-	-
11	49	F	10	glatiramer acetate	no	2		1.59; 2; 2	2; 2, 1.63; 2		-	-	-		-	-		857; 1957; 6407	13; 44; 132	n.d.; n.d.; n.d.			-	-	-
12	46	M	10	no	no	2		1.49; 1.54; 2	1.72, 1.56; 1.75, 1.68, 1.70; 1.63		-	-	-		-	-		-	-	-			259; 1050; 1832	44; 41; 52	n.d.
13	67	F	26	no	no	1		1.58; 1.87; 2	1.73, 1.82; 1.78, 1.71; 1.56, 1.65		-	-	-		-	-		-	-	-			3014; 5614; 7205	34; 61; 62	n.d.
14	50	F	8	natalizumab	yes	5		2; 2; 2	1.80; 1.93, 1.71, 1,93; 1.93		-	-	-		-	-		-	-	-			695; 2995; 1850	60; 318; 94	n.d.
15	51	M	12	fingolimod	no	4,5		1.99; 2; 2	1.91; 2, 2; 2, 2		-	-	-		-	-		-	-	-			2832; 3068; 9477	42; 53; 127	n.d.
16	22	F	1	interferon	no	2		1.72, 1.78; 2; 2	1.69; 1.72, 1.68; 1.76, 1.80		-	-	-		-	-		-	-	-			2014; 3123; 3077	47; 62; 78	n.d.
17	55	M	11	interferon	no	2,5		1.41; 2; 2	1.96; 2, 2; 2		-	-	-		-	-		-	-	-			68; 1332; 1432	6; 21; 22	n.d.
18	44	F	15	interferon	no	1,5		1.67, 1.62; 1.92, 2; 2	2; 2; 2		-	-	-		-	-		-	-	-			2323; 3295; 5795	38; 49; 63	n.d.
19	55	F	11	interferon	no	1,5		1.86; 2; 2	2; 2, 2; 2		-	-	-		-	-		-	-	-			n.d.; n.d.; 450	30; 71; 77	n.d.
20	35	F	11	natalizumab	yes	4		1.77; 2; 2	2; 1.70, 1.71; 1.71, 1.93		-	-	-		-	-		-	-	-			1514; 2805; 3959	19; 9; 26	n.d.
21	47	F	11	interferon	no	1,5		1.81; 1.84; 2	1.58; 1.57, 1.58; 1.48		-	-	-		-	-		-	-	-			n.d.; n.d.; 995	n.d.; n.d.; n.d.	n.d.
22	43	M	3	cyclophosphamide	no	6		1.68; 2; 2	1.81; 2, 2; 1.93, 2		69 (330)	68 (198)	97 (1035)		-	-		1602; 7119; 12813; 4341	n.d.; 5; 27; n.d. N.d.; n.d.; 3; n.d. N.d.; n.d.; 11; n.d.	159; 361; 1018; 152 80; 268; 1024; 228			-	-	-
23	61	F	31	no	no	3,5		1.58; 1.55; 2	1.44, 1.44; 1.58, 1.65; 1.48		92 (197)	53 (99)	84 (294)		-	-		3618; 7418; 7818; 9793 4342; 6792; 10925; 11392	46; 88; 95; 122 98; 168; 127; 188 58; 89; 82; 121	78; 199; 150;323 30; 61; 140; 287			-	-	-
24	43	F	17	glatiramer acetate	no	2		1.61; 1.96; 2	1.53; 1.58, 1.61; 1.71		85 (153)	58 (120)	86 (252)		-	-		41; 2097; 7049; 8327 123; 1757; 8573; 7207	25; 47; 74; 78	n.d.; n.d.; 88; 104			-	-	-
25	37	M	12	glatiramer acetate	no	2,5		1.48; 2; 2	1.75; 1.57, 1.72; 1.76, 1.64		82 (216)	82 (103)	95 (602)		-	-		2367; 9680; 9646; 14071	20; 57; 82; 134	38; 242; 330; 883			-	-	-
26	51	M	15	glatiramer acetate	no	4		1.63; 2; 2	1.89; 1.80, 2; 2		80 (152)	59 (115)	84 (496)		18	53		5634; 10263; 12605; 6638	39; 72; 61; 16	88; 168; 423; 168			-	-	-
27	47	F	20	interferon	no	3,5		1.96, 1.82; 2, 2; 2	1.58; 1.54, 1.72, 1.55, 1.53		88 (257)	82 (116)	84 (336)		11	48		4375; 9780; 9484; 13509	31; 44; 43; 52	111; 210; 303; 697			-	-	-
28	52	F	6	glatiramer acetate	no	2,5		2; 2; 2	1.78, 1.58, 1.80; 1.80		90 (183)	62 (108)	82 (424)		12	48		9800; 12513; 14455; 14455	30; 28; 52; 102	77; 99; 322; 682			-	-	-
29	51	M	1	cyclophosphamide	no	4,5		1.64; 2; 2	1.80; 1.93, 2; 1.91, 1.91		83 (308)	74 (187)	73 (455)		34	74		593; 6468; 9293; 15993 1252; 4758; 12558; 18142	25; 93; 115; 318 8; 33; 63; 143 15; 38; 58; 165	12; 194; 531; 1590 71; 250; 623; 1693			-	-	-
30	49	F	4	interferon	no	2		1.94; 2; 2	1.80; 1.80, 2; 2		88 (401)	82 (337)	96 (1229)		37	61		1808; 5625; 7942; 10775	n.d.; 10; n.d; 9	n.d; 19; 50; 169			-	-	-
31	59	F	7	interferon	no	3,5		1.87; 1.96; 2	1.49; 1.54, 1.68; 1.64, 1.55		87 (386)	81 (357)	94 (1194)		67	-		n.d.; 4608; 8875; 1542	11; 37; 39; 24	n.d.; 113; 222; 69			-	-	-
32	46	F	9	interferon	no	2,5		1.54; 1.77; 2	1.74; 1.68, 1.57; 1.48		46 (544)	28 (171)	68 (1405)		40	74		n.d.; 1692; 4092; 3242	39; 104; 115; 82	11; 62; 228; 201			-	-	-
33	46	F	10	no	no	1,5		1.54; 1.90; 2	1.37, 1.73; 1.70, 1.71, 1.75; 1.73, 1.73		84 (602)	79 (601)	58 (1798)		32	74		2308; 6858; 8575; 12375	16; 24; 48; 49 11; 36; 42; 59 26; 62; 79; 102	n.d.; 38; 154; 280 n.d.; 76; 353; 371			-	-	-
34	51	F	0	glatiramer acetate	no	3		1.50; 1.64; 2	1.81; 1.61, 2; 2		58 (285)	44 (167)	86 (921)		74	-		-	-	-			n.d.; 1223; 2090; 2673	35; 53; 61; 68	n.d.
35	54	M	10	cyclophosphamide	no	2,5		2; 2; 2	1.83; 1.67, 1.71, 165; 1.78		46 (293)	38 (184)	71 (906)		72	-		-	-	-			n.d.; n.d.; n.d.; 1490	n.d.; 35; 74; 126	n.d.
36	51	F	17	interferon	no	4,5		1.45; 2; 2	1.80; 1.72, 1.54; 1.71, 1.78		83 (611)	64 (347)	68 (829)		69	-		-	-	-			n.d.; 2840; 4423; 2673	5; 14; 18; 21	n.d.
37	56	M	24	glatiramer acetate	no	4,5		1.73, 1.76; 2; 2	1.82; 1.72, 2; 1.78		86 (385)	33 (269)	78 (1004)		56	-		-	-	-			2607; 4090; 4490; 4590	6; 16; 19; 16	n.d.
38	48	M	12	no	no	2		1.70; 1.45; 2	1.56, 1.76; 1.71, 1.70; 1.65, 1.63		61 (130)	50 (95)	68 (264)		50	-		-	-	-			1230; 2601; 2548; 4512	88; 140; 147; 253	n.d.
39	69	F	26	no	no	1		1.66; 2; 2	1.82, 1.72; 1.68, 1.65, 1.78; 1.73, 1.56		81 (169)	63 (113)	80 (398)		65	-		-	-	-			995; 1942; 2101; 1642	22; 55; 65; 51	n.d.
40	53	M	3	no	no	2		1.79; 1.75; 2	1.81, 1.81; 1.55, 1.70, 1.58; 1.73, 1.48		69 (190)	40 (110)	78 (430)		62	-		-	-	-			271; 783; 1424; 3001	n.d.; n.d.; n.d.; 12	n.d.
41	23	M	0	cyclophosphamide	no	2,5		1.76; 1.73; 2	1.86; 2, 1.65; 1.71		78 (113)	69 (86)	74 (360)		20	55		-	-	-			2177; 3701; 4842; 6930	7; 17; 26; 35	n.d.
42	57	F	11	interferon	no	3,5		1.80; 2; 2	1.77; 1.63, 1.62; 1.70, 1.70		65 (173)	62 (132)	73 (393)		24	-		-	-	-			454; 1889; 2895; 1277	n.d.; n.d.; n.d.; n.d.	n.d.
43	26	F	8	no	no	1,5		1.72; 1.66; 2	1.76, 1.67; 1.75, 1.78; 1.58, 1.65		82 (157)	67 (124)	78 (383)		26	65		-	-	-			895; 2018; 4183; 2654	n.d.; n.d.; n.d.; n.d.	n.d.
44	38	F	2	no	no	2,5		1.50; 1.69; 2	1.62, 1.68; 1.58, 1.70; 1.75, 1.58		81 (85)	63 (80)	86 (305)		26	60		-	-	-			1748; 1665; 2089; 2724	n.d.; n.d.; n.d.; n.d.	n.d.
45	31	F	1	cyclophosphamide	yes	3,5		1.54; 2; 2	1.85; 2, 1.79; 1.85		79 (205)	62 (147)	78 (464)		62	-		-	-	-			989; 2671; 3377; 4783	57; 63; 83; 113	n.d.
46	57	F	1	cyclophosphamide	yes	4,5		1.75; 2; 2	1.87; 1.65, 1.79; 1.83		62 (187)	56 (156)	86 (659)		33	71		-	-	-			701; 1712; 1865; 3136	27; 42; 43; 78	n.d.
controls
		demographic		killing activity (survival idex)			ROS % positive cells (MFI)				apoptosis (%)			Cytokine (pg/ml) with k. pneumoniae (30; 60; 90; 180')					Cytokine (pg/ml) with C. albicans (30; 60; 90; 180')
patients code	age (years)	sex (years)		Kleblseilla pneumoniae (30'; 60'; 90')	Candida albicans (30'; 60'; 90')		Kleblseilla pneumoniae	Candida albicans	PMA		untreated	Kleblseilla pneumoniae		IL-8	IL-1b	TNF-a			IL-8	IL-1b	TNF-a
1	61	F		1.69; 1.75; 2	1.71; 1.56; 1.48		-	-	-		-	-		-	-	-			-	-	-
2	40	F		1.74; 1.78; 2	1.56; 1.62; 1.35		-	-	-		-	-		6480; 9907; 12661	57; 94; 117 98; 153; 162	77; 117; 239 37; 97; 274			-	-	-
3	46	M		1.54; 1.46; 2	1.61; 1.36; 1,46		-	-	-		-	-		3776; 6576; 10316	204; 326; 413	147; 303; 523			-	-	-
4	42	M		1.43, 1.46; 1.57; 2	1.29; 1.36; 1.41		-	-	-		-	-		3776; 5096; 7216	170; 268; 296	127; 153; 268			-	-	-
5	43	M		1.57; 1.67; 2	1.43; 1.76; 1.73		-	-	-		-	-		2436; 5216; 11216	111; 158; 291	158; 342; 578			-	-	-
6	22	M		1.69, 1.64; 1.76; 2	1.48; 1.50; 1.80		-	-	-		-	-		2996; 5736; 7676	80; 104; 135	47; 52; 122			-	-	-
7	43	F		1.48; 1.88; 2	1.40; 1.32; 1.28		-	-	-		-	-		5892; 9650; 11858	17; 78; 132	20; 63; 75			-	-	-
8	34	F		1.55; 1.65; 2	1.67; 1.59; 1.46		-	-	-		-	-		6229; 9387; 12137	45; 151; 317	n.d.; n.d.; 12			-	-	-
9	26	F		1.55; 1.58; 2	1.62; 1.51; 1.68		-	-	-		-	-		2307; 5673; 8340	48; 118; 195	49; 6; n.d.			-	-	-
10	26	M		1.73; 1.73; 2	1.52; 1.47; 1.31		-	-	-		-	-		10374; 13886; 17574	172; 307; 325	85; 201; 435			-	-	-
11	22	F		1.48; 1.41; 2	1.45; 1.59; 1.55		-	-	-		-	-		-	-	-			-	-	-
12	60	M		1.34; 1.88; 2	1.55; 1.54; 1.54		49 (104)	59 (122)	90 (617)		-	-		6911; 13211; 17299	58; 127; 163	n.d.; 67; 387			-	-	-
13	22	F		1.40; 1.75; 2	1.53; 1.67; 1.63		86 (293)	83 (266)	91 (738)		52	46		-	-	-			-	-	-
14	32	F		1.76; 1.91; 2	1.57; 1.58; 1.81		89 (306)	80 (231)	86 (517)		68	-		2318; 7368; 9818; 14993	246; 318; 277; 277	128; 292; 247; 369			-	-	-
15	52	M		1.60; 1.80; 2	1.59; 1.57; 1.60		77 (120)	86 (259)	99 (1612)		28	73		2192; 7858; 15208; 14292	6; 43; 161; 403	87; 310; 961; 1679			-	-	-
16	30	M		1.63; 1.88; 2	1.75; 1.70; 1.47		95 (349)	72 (275)	98 (1460)		29	69		7275; 10342; 13092; 13625	25; 63; 72; 133	113; 156; 357; 662			-	-	-
17	21	M		1.80; 1.90; 2	1.59; 1.74; 1.59		67 (486)	71 (450)	85 (1805)		22	48		n.d.; 2858; 7225; 11575	7; 15; 62; 76	n.d.; 79; 162; 613			-	-	-
18	22	M		1.38; 1.79; 2	1.59; 1.76; 1.62		95 (314)	72 (207)	87 (706)		40	76		6457; 9790; 7090; 8023	25; 62; 170; 170	196; 425; 489; 1085			-	-	-
19	29	M		1.55; 1.91; 2	1.73; 1.62; 1.52		97 (427)	82 (185)	84 (641)		-	-		n.d.; 2057; 3073; 2073	290; 340; 355; 301	79; 114; 188; 184			-	-	-
20	40	M		1.80; 1.82; 2	1.68; 1.55; 1.30		89 (207)	75 (135)	90 (601)		-	-		-	-	-			1614; 1677; 3123	34; 29; 44	n.d.
21	52	F		1.64; 1.91; 2	1.82; 1.68; 1.72		81 (128)	71 (157)	61 (450)		-	-		-	-	-			895; 1823; 1850	n.d.; 9; n.d.	n.d.
22	34	F		1.82; 1.92; 2	1.56; 1.68; 1.63		82 (173)	42 (199)	84 (851)		-	-		-	-	-			59; 1023; 1905	9; 17; 29	n.d.
23	61	M		1.66; 1.83; 2	1.70; 1.70; 1.43		-	-	-		29	-		-	-	-			-	-	-
24	61	M		1.64; 1.70; 2	1.69; 1.71; 1.54		76 (118)	50 (103)	53 (225)		50	-		-	-	-			5036; 6611; 8174; 10511	91; 76; 96; 97	n.d.
25	42	F		1.70; 1.81; 2	1.84; 1.68; 1.63		-	-	-		-	-		-	-	-			2761; 4986; 9349; 9224	58; 86; 105; 100	n.d.
26	29	M		1.43; 1.50; 2	1.83; 1.68; 1.60		-	-	-		-	-		-	-	-			7011; 8424; 11399; 5236	6; 17; 25; n.d.	n.d.
27	32	M		1.47; 1.74; 2	1.85; 1.75; 1.72		-	-	-		-	-		-	-	-			1084; 4678; 4953; 2691	5; 12; 6; n.d	n.d.
28	27	M		1.35; 1.69; 2	1.71; 1.63; 1.32		-	-	-		-	-		-	-	-			2640; 2023; 11257; 1640	5; 26; 36; 86 n.d.; 8; 11; 14	n.d.
29	40	M		1.45; 1.76; 2	1.52; 1.58; 1.84		-	-	-		-	-		-	-	-			1199; 2799; 4624; 5674	20; 53; 57; 63	n.d.
30	22	F		1.51; 1.68;2	1.36; 1.62; 1.71		-	-	-		-	-		-	-	-			1274; 2849; 2574; 3974	43; 58; 55; 43	n.d.
pre-treatment assays
	demographic			killing activity (survival idex)
patients code	age (years)	sex (years)		Kleblsiella pneumoniae (30'; 60'; 90')		Candida albicans (30'; 60'; 90')
				controls	NAT	controls	NAT
1	61	F		1.80; 1.67; 2	1.75; 1.83; 2	1.75, 1.73; 1.54, 1.67, 1.63; 1.72	2; 2; 2, 2
2	40	F		1.38; 1.91; 2	1.76; 1.94;2	1.36, 1.59, 1.59; 1.58, 1.57; 1.32, 1.30	2; 2, 1.99; 2, 1.98
25	42	F		1.55; 2; 2	1.87; 2; 2	1.68, 1.71; 1.70, 1.62, 1.75; 1.63	1.96, 1.84; 1.94, 1.88; 1.76, 1.88
19	29	M		1.43, 1.46; 1.46; 2	1.61; 2; 2	1.56, 1.52; 1.55, 1.68; 1.99, 1.84	1.80, 1.89; 1.84, 1.73; 1.64, 1.76
29	40	M		1.74; 1.78; 2	1.73, 1.86; 2; 2	1.70, 1.69, 1.84; 1.68, 1.70, 1.71; 1.60, 1.71	1.89, 2; 2; 2
30	22	F		1.54; 1.75; 2	1.63; 2; 2	1.83, 1.85; 1.68, 1.68; 1.31	1.92, 2; 1.86, 1.79; 1.67
